# Supplementary material for: Genome-Wide Identification and Expression Analysis of the G-Protein Gene Family in Barley Under Abiotic Stresses
Source: Plants (Basel). 2024 Dec 17;13(24):3521. doi: 10.3390/plants13243521 (PMC11677487; doi:10.3390/plants13243521)
Supplement: Supplementary file 1 [file plants-13-03521-s001.zip]

Archive with 1 entries (1 files):
- plants-3339444-supplementary.pdf
